# Supplementary material for: Extensive intraoperative peritoneal lavage (EIPL) for gastric cancer with positive peritoneal lavage and/or stamp cytology: An exploratory phase II study
Source: PLoS One. 2026 Apr 17;21(4):e0347742. doi: 10.1371/journal.pone.0347742 (PMC13089869; doi:10.1371/journal.pone.0347742)
Supplement: S1 File — (XLSX) [file pone.0347742.s001.xlsx]

## Sheet: 全症例
No	Year	Stamp	CY	Stamp or CY	Age	Sex	Height	Weight	BMI	Op-time	Op-blood	Transfusion	Pre-op T	Pre-op N	Pre-op M	Pre-op St	Admission	OpD	Discharge	Hospital stay	Last OS	Last PFS	Cause of death	Death	Recurrence	OS	PFS	P	PFS(P)	PFS(non P)	OS(d)	OS(m)	OS(y)	PFS(d)	PFS(m)	PFS(y)	P(d)	P(m)	P(y)	Op	Reconstruction	Post-op complication	Macroscopic type	Location	Circuration	His	diff0 or undiff1	T	T(1.2.3.4)
1	2017	1	1	1	75	M	175.8	54.5	17.6343	278	300	0	3	2	0	3a	2017-04-11	2017-04-18	2017-06-10	60	2017-07-20	2017-06-22	disease-specific	1	1	0	0	0	0	1	93	3.1	0.254795	65	2.16667	0.178082	93	3.1	0.254795	DG	R-Y	Anastomotic leakage	3	L	Circ	por	1	4a	4
2	2017	0	0	0	58	F	156.5	32	13.0654	204	235	0	2	0	0	1b	2017-04-26	2017-04-28	2017-05-15	19	2019-02-05	2018-02-15	0	0	1	1	0	1	0	0	648	21.6	1.77534	293	9.76667	0.80274	293	9.76667	0.80274	TG	R-Y		4	U	Less	por2>por1	1	4a	4
3	2017	0	0	0	77	M	149.5	48.9	21.8789	173	110	0	3	1	0	2b	2017-05-30	2017-06-01	2017-06-10	11	2023-03-14	2023-03-14	0	0	0	1	1	0	1	1	2112	70.4	5.7863	2112	70.4	5.7863	1734	57.8	4.75068	DG	B-1		2	L	Gre	tub1<tub2	0	3	3
4	2017	0	0	0	78	M	166.5	44	15.8717	163	100	0	4a	1	0	3a	2017-06-20	2017-06-27	2017-07-11	21	2022-06-24	2022-06-24	0	0	0	1	1	0	1	1	1823	60.7667	4.99452	1823	60.7667	4.99452	1749	58.3	4.79178	DG	B-1		3	L	Circ	tub2	0	3	3
5	2017	0	0	0	87	M	160.3	40.1	15.6055	232	375	0	4a	2	0	3b	2017-06-30	2017-07-04	2017-07-12	12	2020-07-13	2020-07-13	0	0	0	1	1	0	1	1	1105	36.8333	3.0274	1105	36.8333	3.0274	1105	36.8333	3.0274	TG	R-Y		3	L	less	tub2	0	2	2
6	2017	0	0	0	76	F	141.5	54.55	27.2447	304	290	0	4a	0	0	2b	2017-07-07	2017-07-13	2017-08-12	36	2022-08-31	2022-08-31	0	0	0	1	1	0	1	1	1875	62.5	5.13699	1875	62.5	5.13699	1511	50.3667	4.13973	DG	R-Y	Anastomotic leakage	3	L	Circ	muc	1	3	3
7	2017	0	0	0	76	F	141.3	31.55	15.8021	410	1260	RBC4,FFP4	2	0	0	1b	2017-07-21	2017-07-25	2017-08-09	19	2021-06-08	2021-06-08	0	0	0	1	1	0	1	1	1414	47.1333	3.87397	1414	47.1333	3.87397	1414	47.1333	3.87397	PG	EG anastomosis		5a	EG	Circ	tub2	0	2	2
8	2017	0	0	0	65	M	167.1	60	21.4881	273	300	0	3	1	0	2b	2017-09-01	2017-09-05	2017-09-30	29	2022-07-28	2017-10-16	disease-specific	1	0	0	0	0	1	1	1787	59.5667	4.89589	41	1.36667	0.112329	1674	55.8	4.5863	TG	R-Y	Intra-abdominal abscess	3	U	Less	sig	1	3	3
9	2017	0	0	0	79	M	156.4	46.4	18.969	120	30	0	1b	0	0	1a	2017-09-19	2017-09-21	2017-09-30	11	2021-05-26	2021-05-26	other (HCC)	1	0	0	1	0	0	1	1343	44.7667	3.67945	1343	44.7667	3.67945	1343	44.7667	3.67945	RTG	R-Y		0-1	U	Less	tub2	0	1b	1
10	2017	0	0	0	70	F	145.9	38.3	17.9924	286	260	0	3	2	0	3a	2017-09-29	2017-10-03	2017-10-13	14	2019-02-01	2018-06-08	disease-specific	1	0	0	0	1	0	0	486	16.2	1.33151	248	8.26667	0.679452	248	8.26667	0.679452	TG	R-Y		2	GE	Less	tub2	0	3	3
11	2017	0	0	0	75	M	171.8	57.35	19.4306	182	110	0	3	0	0	2a	2017-12-15	2017-12-19	2017-12-28	13	2022-09-12	2022-09-12	0	0	0	1	1	0	1	1	1728	57.6	4.73425	1728	57.6	4.73425	1560	52	4.27397	RTG	R-Y		3	M	Circ	tub2	0	3	3
12	2017	0	0	0	85	F	146	34.25	16.0677	241	50	0	4a	0	0	2b	2017-12-15	2017-12-21	2018-01-06	22	2023-05-01	2023-05-01	0	0	0	1	1	0	1	1	1957	65.2333	5.36164	1957	65.2333	5.36164	1439	47.9667	3.94247	DG(SL→)	R-Y		3	L	Gre-Ante	por	1	4a	4
13	2018	1	1	1	68	M	168	59.2	20.9751	271	290	RBC4	3	0	0	2a	2018-01-24	2018-01-30	2018-02-09	16	2019-08-27	2019-03-11	disease-specific	1	0	0	0	0	0	1	574	19.1333	1.5726	405	13.5	1.10959	574	19.1333	1.5726	DG	R-Y		3	L	Circ	por2	1	4a	4
14	2018	0	0	0	79	M	162	53.5	20.3856	251	850	0	3	0	0	2a	2018-02-23	2018-02-27	2018-03-10	15	2023-05-22	2023-05-22	0	0	0	1	1	0	1	1	1910	63.6667	5.23288	1910	63.6667	5.23288	1497	49.9	4.10137	DG	R-Y		3	L	Ante	tub2	0	3	3
15	2018	1	0	1	80	F	156.3	47.9	19.6073	153	100	0	4a	1	0	3a	2018-02-28	2018-03-13	2018-03-24	24	2019-05-22	2018-10-29	disease-specific	1	0	0	0	1	0	0	435	14.5	1.19178	230	7.66667	0.630137	230	7.66667	0.630137	DG	R-Y		3	L	Circ	por2	1	4a	4
16	2018	0	0	0	86	F	144.4	49.5	23.7395	195	265	0	4a	1	0	3a	2018-04-13	2018-04-17	2018-04-28	15	2021-06-04	2019-09-11	0	0	0	1	0	0	1	1	1144	38.1333	3.13425	512	17.0667	1.40274	1144	38.1333	3.13425	DG	R-Y		1	L	Circ	tub2	0	2	2
17	2018	0	0	0	80	M	165.8	56	20.3713	164	450	0	2	0	0	1b	2018-04-20	2018-04-24	2018-05-03	13	2019-09-08	2019-09-08	other	1	0	0	1	0	0	1	502	16.7333	1.37534	502	16.7333	1.37534	502	16.7333	1.37534	DG	R-Y		5	M	Less	por1	1	3	3
18	2018	0	0	0	86	M	162	67.5	25.7202	311	860	RBC4	3	2	0	3a	2018-05-02	2018-05-08	2018-05-22	20	2018-08-01	2018-08-01	0	0	0	1	1	0	1	1	85	2.83333	0.232877	85	2.83333	0.232877	85	2.83333	0.232877	DG	R-Y	Pancreatic fistula	3	LM	Post-Less	tub2	0	3	3
19	2018	0	0	0	82	F	142.9	36.65	17.9477	184	120	0	3	2	0	3a	2018-05-22	2018-05-24	2018-06-09	18	2023-05-24	2023-05-24	0	0	0	1	1	0	1	1	1826	60.8667	5.00274	1826	60.8667	5.00274	1418	47.2667	3.88493	DG	B-1	Lymphatic leakage	3	L	Ante-Less	tub2	0	2	2
20	2018	0	0	0	75	M	166.7	47.3	17.0212	201	300	0	4a	1	0	3a	2018-06-05	2018-06-07	2018-06-16	11	2023-04-03	2023-04-03	0	0	0	1	1	0	1	1	1761	58.7	4.82466	1761	58.7	4.82466	1390	46.3333	3.80822	DG	R-Y		3	L	Post	tub2	0	4a	4
21	2018	0	0	0	68	F	149.6	50.6	22.6093	291	390	0	3	2	0	3a	2018-06-29	2018-07-03	2018-07-12	13	2022-03-10	2019-03-29	0	0	0	1	0	1	0	0	1346	44.8667	3.68767	269	8.96667	0.736986	269	8.96667	0.736986	DG	R-Y		3	M	Gre	tub2	0	4a	4
22	2018	0	0	0	89	M	149.4	46.7	20.9226	226	330	RBC2	3	1	0	2b	2018-07-13	2018-07-17	2018-08-02	20	2023-01-23	2023-01-23	0	0	0	1	1	0	1	1	1651	55.0333	4.52329	1651	55.0333	4.52329	1280	42.6667	3.50685	TG	R-Y		2	U>E	Ant	tub2	0	3	3
23	2018	0	0	0	69	F	150.4	50	22.1042	418	970	RBC4	4a	0	0	2b	2018-08-07	2018-08-16	2018-10-12	66	2019-05-29	2018-10-22	disease-specific	1	0	0	0	1	0	0	286	9.53333	0.783562	67	2.23333	0.183562	67	2.23333	0.183562	TG	R-Y	Intra-abdominal bleeding, Anastomotic leakage	4	L	Circ	por	1	4a	4
24	2018	0	0	0	84	F	149.8	52.1	23.2174	211	100	0	4a	1	0	3a	2018-10-23	2018-10-25	2018-11-08	16	2019-03-09	2019-03-09	0	0	0	1	1	0	1	1	135	4.5	0.369863	135	4.5	0.369863	135	4.5	0.369863	TG	R-Y	Pneumonia	4	E,U,M,L	Circ	por	1	4a	4
25	2018	1	1	1	67	M	173.4	62.7	20.853	185	240	0	4a	2	0	3a	2018-10-18	2018-10-25	2018-11-04	17	2021-08-20	2019-04-05	disease-specific	1	0	0	0	1	0	0	1030	34.3333	2.82192	162	5.4	0.443836	162	5.4	0.443836	DG	R-Y		3	M	Gre	por2	1	4a	4
26	2018	0	0	0	59	M	161	50.2	19.3665	208	650	RBC2	3	2	0	3a	2018-11-27	2018-11-29	2018-12-08	11	2019-06-05	2019-04-05	disease-specific	1	0	0	0	1	0	0	188	6.26667	0.515068	127	4.23333	0.347945	127	4.23333	0.347945	DG	R-Y		3	L	Circ	tub	0	3	3
27	2018	0	0	0	61	M	174	65.6	21.6673	258	885	0	4a	1	0	3a	2018-11-30	2018-12-04	2018-12-14	14	2023-03-28	2023-03-28	0	0	0	1	1	0	1	1	1575	52.5	4.31507	1575	52.5	4.31507	1226	40.8667	3.3589	TG	R-Y			U	Post	por1	1	4a	4
28	2018	1	1	1	75	M	164	46.8	17.4004	422	380	RBC6	3	2	0	3a	2018-11-30	2018-12-04	2018-12-27	27	2020-07-15	2019-07-10	0	0	0	1	0	1	0	0	589	19.6333	1.6137	218	7.26667	0.59726	218	7.26667	0.59726	DG	R-Y	Intra-abdominal infection	3	L	Less	por	1	4a	4
29	2019	1	0	1	52	M	169.4	55	19.1662	184	0	0	4a	2	0	3b	2019-01-08	2019-01-17	2019-01-27	19	2023-04-11	2023-04-11	0	0	0	1	1	0	1	1	1545	51.5	4.23288	1545	51.5	4.23288	1140	38	3.12329	DG	R-Y		2	L	Ante	tub1<tub2	0	3	3
30	2019	0	0	0	66	M	161.9	65.3	24.9126	539	540	0	3	0	1	4	2019-02-05	2019-02-07	2019-02-23	18	2023-02-06	2019-08-23	0	0	0	1	0	1	0	0	1460	48.6667	4	197	6.56667	0.539726	197	6.56667	0.539726	TG	R-Y		4	M	Ante	muc	1	4a	4
31	2019	0	0	0	73	M	170	53.1	18.3737	291	180	0	4a	1	0	3a	2019-03-26	2019-03-28	2019-04-28	33	2021-05-22	2021-05-22	other	1	0	0	0	0	0	1	786	26.2	2.15342	786	26.2	2.15342	786	26.2	2.15342	DG	R-Y	Anastomotic leakage	3	M	Less	por2	1	4a	4
32	2019	0	0	0	59	F	151	49	21.4903	332	270	0	3	0	0	2a	2019-04-02	2019-04-04	2019-04-16	14	2023-04-10	2023-04-10	0	0	0	1	1	0	1	1	1467	48.9	4.01918	1467	48.9	4.01918	970	32.3333	2.65753	TG	R-Y		3	M	Post	por2	1	2	2
33	2019	0	0	0	77	F	152.6	58	24.9069	279	50	0	3	2	0	3a	2019-04-17	2019-04-25	2019-05-11	24	2023-04-17	2023-04-17	0	0	0	1	1	0	1	1	1453	48.4333	3.98082	1453	48.4333	3.98082	1082	36.0667	2.96438	DG	R-Y		2	L	Less	tub2	0	2	2
34	2019	0	0	0	75	M	164	55.25	20.5421	391	820	0	4a	1	0	3a	2019-05-07	2019-05-09	2019-05-20	13	2023-04-10	2023-04-10	0	0	0	1	1	0	1	1	1432	47.7333	3.92329	1432	47.7333	3.92329	781	26.0333	2.13973	TG(DG→)	R-Y		2	L	Ante	por	1	3	3
35	2019	0	0	0	67	M	172	53.5	18.0841	262	300	0	3	2	0	3b	2019-06-26	2019-06-28	2019-07-10	14	2023-02-27	2023-02-27	0	0	0	1	1	0	1	1	1340	44.6667	3.67123	1340	44.6667	3.67123	1006	33.5333	2.75616	DG	R-Y		3	M	Less	tub2	0	3	3
36	2019	0	0	0	56	F	164.5	38	14.0427	218	300	0	3	0	0	2a	2019-07-10	2019-07-12	2019-07-27	17	2023-01-16	2023-01-16	0	0	0	1	1	0	1	1	1284	42.8	3.51781	1284	42.8	3.51781	934	31.1333	2.5589	DG	R-Y		3	M	Less	por	1	1b	1
37	2019	1	0	1	67	F	156.5	55	22.4561	315	540	0	3	1	0	2b	2019-08-21	2019-08-23	2019-09-04	14	2023-03-03	2023-03-03	0	0	0	1	1	0	1	1	1288	42.9333	3.52877	1288	42.9333	3.52877	977	32.5667	2.67671	TG	R-Y		4	ML	Less	tub2	0	4a	4
38	2019	0	0	0	82	F	151.3	44.05	19.2428	204	100	RBC2	4a	2	0	3b	2019-12-10	2019-12-12	2019-12-23	13	2023-01-13	2023-01-13	0	0	0	1	1	0	1	1	1128	37.6	3.09041	1128	37.6	3.09041	764	25.4667	2.09315	DG	R-Y		3	L	Less	tub2	0	3	3
39	2019	0	0	0	57	F	150.2	48.2	21.3652	342	225	0	3	1	0	2b	2020-01-22	2020-01-24	2020-02-03	12	2022-12-12	2022-12-12	0	0	0	1	1	0	1	1	1053	35.1	2.88493	1053	35.1	2.88493	794	26.4667	2.17534	TG	R-Y		2	U	Ant	por1>por2	0	2	2
40	2019	1	0	1	71	M	162.5	43.75	16.568	182	80	0	3	2	0	3a	2020-03-18	2020-03-23	2020-04-09	22	2023-04-26	2023-04-26	0	0	0	1	1	0	1	1	1129	37.6333	3.09315	1129	37.6333	3.09315	709	23.6333	1.94247	DG	R-Y	Pancreatic fistula	1	ML	Gre	tub2	0	3	3
41	2020	1	0	1	66	M	173.8	76.6	25.3588	607	350	0	4a	2	0	3b	2020-04-01	2020-04-03	2020-05-09	38	2021-08-23	2021-01-07	0	0	0			0												TG	R-Y	Anastomotic leakage	3	U	Less	tub2	0	3	3
42	2020	1	0	1	87	M	165.5	42.55	15.5347	179	210	RBC2	4a	0	1	4	2020-04-16	2020-04-30	2020-05-12	26	2020-06-10	2020-06-10	0	0	0	1	1	0	1	1	41	1.36667	0.112329	41	1.36667	0.112329	41	1.36667	0.112329	DG	R-Y		3	L	Circ	tub2>>por1	0	4a	4
43	2020	0	0	0	70	M	158.6	45	17.8898	246	50	0	3	1	0	2b	2020-04-28	2020-05-01	2020-05-22	24	2023-01-23	2023-01-23	0	0	0	1	1	0	1	1	997	33.2333	2.73151	997	33.2333	2.73151	630	21	1.72603	DG	R-Y	DGE	3	L	Ant	por1>tub2>por2	1	3	3
44	2020	0	0	0	70	M	174.6	61.75	20.2558	260	300	0	3	0	0	2a	2020-05-15	2020-05-22	2020-06-04	20	2023-03-28	2020-11-17	0	0	0	1	0	0	1	1	1040	34.6667	2.84932	179	5.96667	0.490411	703	23.4333	1.92603	TG	R-Y		1	UM	Less	por2>>tub2	1	4a	4
45	2020	1	0	1	83	M	156	52	21.3675	236	160	0	3	2	0	3a	2020-05-20	2020-05-28	2020-06-16	27	2022-04-19	2022-01-04	原病死	1	0	0	0	1	0	0	691	23.0333	1.89315	586	19.5333	1.60548	586	19.5333	1.60548	DG	R-Y	SSI	4	M	Circ	sig	1	4a	4
46	2020	0	0	0	73	M	166.6	69.6	25.0761	303	720	0	3	0	0	2a	2020-05-26	2020-05-29	2020-06-26	31	2021-07-29	2021-07-29	0	0	0	1	1	0	1	1	426	14.2	1.16712	426	14.2	1.16712	353	11.7667	0.967123	TG	R-Y	Duodenal stump leakage	2	U	Less	tub1>tub2	0	3	3
47	2020	1	1	1	80	M	171.5	61.5	20.9097	307	330	0	3	0	0	2a	2020-07-01	2020-07-03	2020-07-15	14	2021-11-02	2021-11-02	0	0	0	1	1	0	1	1	487	16.2333	1.33425	487	16.2333	1.33425	487	16.2333	1.33425	TG	R-Y		3	U	Circ	tub2>tub1	0	3	3
48	2020	0	0	0	67	M	177.8	86.45	27.3465	244	50	0	3	0	0	2a	2020-06-26	2020-07-03	2020-07-15	19	2023-05-19	2023-05-19	0	0	0	1	1	0	1	1	1050	35	2.87671	1050	35	2.87671	586	19.5333	1.60548	DG	R-Y	Intra-abdominal infection	3	L	Less	tub2	0	3	3
49	2020	0	0	0	75	M	155	56.75	23.6212	259	140	0	2	1	0	2a	2020-06-25	2020-07-10	2020-07-22	27	2020-10-12	2020-10-12	other	1	0	0	0	0	0	1	94	3.13333	0.257534	94	3.13333	0.257534	94	3.13333	0.257534	DG	R-Y		2	L	Post	tub2	0	4a	4
50	2020	1	1	1	65	F	146.1	43.9	20.5667	306	510	0	3	1	0	2b	2020-07-15	2020-07-17	2020-07-28	13	2023-05-17	2021-11-08	0	0	0	1	0	1	0	0	1034	34.4667	2.83288	479	15.9667	1.31233	479	15.9667	1.31233	DG	R-Y		3	L	Ante-Less	por2>sig	1	4a	4
51	2020	0	0	0	61	M	159.5	58.9	23.1523	232	590	0	3	1	0	2b	2020-09-02	2020-09-04	2020-09-18	16	2023-03-27	2023-03-27	0	0	0	1	1	0	1	1	934	31.1333	2.5589	934	31.1333	2.5589	570	19	1.56164	TG	R-Y		3	UM	Less-Post	tub2>>tub1	0	3	3
52	2020	0	0	0	78	M	173	60.25	20.131	284	1160	RCC6+FFP2	4a	2	0	3a	2020-10-13	2020-10-22	2020-11-04	22	2021-08-23	2021-02-17	disease-specific	1	0	0	0	0	0	1	305	10.1667	0.835616	118	3.93333	0.323288	305	10.1667	0.835616	TG	R-Y		3	U	Post	tub2	0	3	3
53	2020	0	0	0	82	M	163	53.1	19.9857	196	1200	RCC4	4a	1	0	3a	2020-11-02	2020-11-05	2020-11-26	24	2021-08-25	2021-05-31	disease-specific	1	0	0	0	0	0	1	293	9.76667	0.80274	207	6.9	0.567123	293	9.76667	0.80274	TG	R-Y		2	U	Less	tub2	0	3	3
54	2020	0	0	0	71	M	169.1	48.6	16.9961	302	150	0	3	0	0	2a	2020-11-04	2020-11-06	2020-11-20	16	2023-05-25	2023-05-25	0	0	0	1	1	0	1	1	930	31	2.54795	930	31	2.54795	482	16.0667	1.32055	TG	R-Y		2	EG	Circ	tub2	0	1b	1
55	2020	0	0	0	89	F	140	36.05	18.3929	106	15	0	4a	0	0		2020-11-17	2020-11-25	2020-12-04	17	2021-05-24	2021-05-24	0	0	0	1	1	0	1	1	180	6	0.493151	180	6	0.493151	180	6	0.493151	DG	R-Y		2	L	Less	tub2>por1	0	4a	4
56	2020	1	0	1	76	F	154.8	58.6	24.4543	304	170	0	4a	1	0	3a	2020-11-25	2020-11-27	2020-12-05	10	2023-05-10	2021-11-29	0	0	0	1	0	1	1	0	894	29.8	2.44932	367	12.2333	1.00548	367	12.2333	1.00548	TG	R-Y		2	U	Ant	tub2	0	3	3
57	2020	0	0	0	66	M	160.4	74.7	29.0343	291	610	0	3	1	0	2b	2020-12-02	2020-12-04	2021-01-20	49	2022-12-19	2022-12-19	0	0	0	1	1	0	1	1	745	24.8333	2.0411	745	24.8333	2.0411	479	15.9667	1.31233	DG	R-Y	Ileus, Intra-abdominal infection, Duodenal stump leakage	2	M	Post	tub2>por1	0	3	3
58	2021	0	0	0	76	M	167	67.65	24.2569	228	230	0	3	1	0	2b	2021-01-06	2021-01-08	2021-01-19	13	2023-02-13	2023-02-13	0	0	0	1	1	0	1	1	766	25.5333	2.09863	766	25.5333	2.09863	402	13.4	1.10137	TG	R-Y		3	ML	Post	por1	1	3	3
59	2021	0	0	0	78	M	160	49	19.1406	240	100	0	4a	1	0	3a	2021-01-18	2021-01-21	2021-01-31	13	2023-01-12	2021-05-31	0	0	0	1	1	0	1	1	721	24.0333	1.97534	130	4.33333	0.356164	130	4.33333	0.356164	TG	R-Y		4	L	Circ	por2>sig	1	4a	4
60	2021	1	0	1	84	F	151.7	49.4	21.4662	167	20	0	4a	1	0	3a	2021-01-27	2021-02-01	2021-02-12	16	2021-10-09	2021-10-09	other (LK)	0	0	1	1	0	1	1	250	8.33333	0.684932	250	8.33333	0.684932	250	8.33333	0.684932	DG	R-Y		3	M	Less	por1>tub2	1	3	3
61	2021	0	0	0	73	M	154.6	49	20.5011	281	510	RCC4	4a	2	0	3a	2021-02-03	2021-02-05	2021-02-16	13	2023-03-28	2023-03-28	0	0	0	1	1	0	1	1	781	26.0333	2.13973	781	26.0333	2.13973	437	14.5667	1.19726	TG	R-Y	Pneumonia	3	M	Less	por1	1	4a	4
62	2021	0	1	1	80	M	173.2	71.9	23.9681	330	1700	RCC6	4a	3	0	3	2021-02-17	2021-02-19	2021-03-03	14	2021-07-12	2021-07-12	other	1	0	0	1	0	0	1	143	4.76667	0.391781	143	4.76667	0.391781	143	4.76667	0.391781	TG	R-Y		3		Gre-Ante	por	1	4a	4
63	2021	0	0	0	77	M	151.8	46.65	20.2445	149	20	0	3	1	0	2b	2021-03-08	2021-03-11	2021-03-13	5	2023-05-18	2023-05-18	0	0	0	1	1	0	1	1	798	26.6	2.1863	798	26.6	2.1863	392	13.0667	1.07397	DG	R-Y		3	L	Less	tub2	0	3	3
64	2021	0	0	0	68	M	169	72.5	25.3843	223	440	0	4a	2	0	3a	2021-03-16	2021-03-18	2021-04-17	32	2023-04-19	2023-04-19	0	0	0	1	1	0	1	1	762	25.4	2.08767	762	25.4	2.08767	405	13.5	1.10959	TG	R-Y	Anastomotic leakage	2	U	Less	por1>tub2	1	3	3
65	2019	1	0	1	70	F	159	52	20.5688	307	230	0	3	2	0	3	2019-06-03	2019-06-04	2019-06-15	12	2023-09-21	2023-09-21	0	0	0	1	1	0	1	1	1570	52.3333	4.30137	1570	52.3333	4.30137	1570	52.3333	4.30137	TG	R-Y		3	ML		muc	0	3	3
[truncated: 27 more columns]

## Sheet: 陽性 (対象)
No	Year	Stump	CY	Stump or CY	Age	S	Height	Weight	BMI	Op-time	Op-blood	Transfusion	Pre-op T	Pre-op N	Pre-op M	Pre-op St	Admission	OpD	Discharge	Hospital stay	Last OS	Last PFS	死因	Death	Recurrence	OS	PFS	P	PFS(P)	PFS(non P)	OS(d)	OS(m)	OS(y)	PFS(d)	PFS(m)	PFS(y)	P(d)	P(m)	P(y)	Op	Reconstruction	Post-op complication	Macroscopic type	Location	Circuration	His	diff0 or undiff1	T	T(1.2.3.4)
1	2017	1	1	1	75	M	175.8	54.5	17.6343	278	300	0	3	2	0	3a	2017-04-11	2017-04-18	2017-06-10	60	2017-07-20	2017-06-22	disease-specific	1	1	0	0	0	0	1	93	3.1	0.254795	65	2.16667	0.178082	93	3.1	0.254795	DG	R-Y	Anastomotic leakage	3	L	Circ	por	1	4a	4
13	2018	1	1	1	68	M	168	59.2	20.9751	271	290	RBC4	3	0	0	2a	2018-01-24	2018-01-30	2018-02-09	16	2019-08-27	2019-04-11	disease-specific	1	1	0	0	1	0	0	574	19.1333	1.5726	436	14.5333	1.19452	436	14.5333	1.19452	DG	R-Y		3	L	Circ	por2	1	4a	4
15	2018	1	0	1	80	F	156.3	47.9	19.6073	153	100	0	4a	1	0	3a	2018-02-28	2018-03-13	2018-03-24	24	2019-05-22	2018-10-29	disease-specific	1	1	0	0	1	0	0	435	14.5	1.19178	230	7.66667	0.630137	230	7.66667	0.630137	DG	R-Y		3	L	Circ	por2	1	4a	4
25	2018	1	1	1	67	M	173.4	62.7	20.853	185	240	0	4a	2	0	3a	2018-10-18	2018-10-25	2018-11-04	17	2021-08-20	2019-04-05	disease-specific	1	1	0	0	1	0	0	1030	34.3333	2.82192	162	5.4	0.443836	162	5.4	0.443836	DG	R-Y		3	M	Gre	por2	1	4a	4
28	2018	1	1	1	75	M	164	46.8	17.4004	422	380	RBC6	3	2	0	3a	2018-11-30	2018-12-04	2018-12-27	27	2020-07-15	2019-07-10	0	0	1	1	0	1	0	0	589	19.6333	1.6137	218	7.26667	0.59726	218	7.26667	0.59726	DG	R-Y	Intra-abdominal infection	3	L	Less	por	1	4a	4
29	2019	1	0	1	52	M	169.4	55	19.1662	184	0	0	4a	2	0	3b	2019-01-08	2019-01-17	2019-01-27	19	2023-04-11	2023-04-11	0	0	0	1	1	0	1	1	1545	51.5	4.23288	1545	51.5	4.23288	1140	38	3.12329	DG	R-Y		2	L	Ante	tub1<tub2	0	3	3
38	2019	1	0	1	67	F	156.5	55	22.4561	315	540	0	3	1	0	2b	2019-08-21	2019-08-23	2019-09-04	14	2023-03-03	2023-03-03	0	0	0	1	1	0	1	1	1288	42.9333	3.52877	1288	42.9333	3.52877	1288	42.9333	3.52877	TG	R-Y		4	ML	Less	tub2	0	4a	4
40	2019	1	0	1	71	M	162.5	43.75	16.568	182	80	0	3	2	0	3a	2020-03-18	2020-03-23	2020-04-09	22	2023-04-26	2023-04-26	0	0	0	1	1	0	1	1	1129	37.6333	3.09315	1129	37.6333	3.09315	1129	37.6333	3.09315	DG	R-Y	Pancreatic fistula	1	ML	Gre	tub2	0	3	3
47	2020	1	1	1	80	M	171.5	61.5	20.9097	307	330	0	3	0	0	2a	2020-07-01	2020-07-03	2020-07-15	14	2021-11-02	2021-11-02	0	0	0	1	1	0	1	1	487	16.2333	1.33425	487	16.2333	1.33425	487	16.2333	1.33425	TG	R-Y		3	U	Circ	tub2>tub1	0	3	3
50	2020	1	1	1	65	F	146.1	43.9	20.5667	306	510	0	3	1	0	2b	2020-07-15	2020-07-17	2020-07-28	13	2023-05-17	2021-11-08	0	0	1	1	0	1	0	0	1034	34.4667	2.83288	479	15.9667	1.31233	479	15.9667	1.31233	DG	R-Y		3	L	Ante-Less	por2>sig	1	4a	4
56	2020	1	0	1	76	F	154.8	58.6	24.4543	304	170	0	4a	1	0	3a	2020-11-25	2020-11-27	2020-12-05	10	2023-05-10	2021-11-29	0	0	1	1	0	0	1	1	894	29.8	2.44932	367	12.2333	1.00548	894	29.8	2.44932	TG	R-Y		2	U	Ant	tub2	0	3	3
63	2021	0	1	1	80	M	173.2	71.9	23.9681	330	1700	RCC6	4a	3	0	3	2021-02-17	2021-02-19	2021-03-03	14	2021-07-12	2021-07-12	other	1	0	0	0	0	0	1	143	4.76667	0.391781	143	4.76667	0.391781	143	4.76667	0.391781	TG	R-Y		3		Gre-Ante	por	1	4a	4
65	2019	1	0	1	70	F	159	52	20.5688	307	230	0	3	2	0	3	2019-06-03	2019-06-04	2019-06-15	12	2023-09-21	2023-09-21	0	0	0	1	1	0	1	1	1570	52.3333	4.30137	1570	52.3333	4.30137	1570	52.3333	4.30137	TG	R-Y		3	ML		muc	0	3	3
[truncated: 36 more columns]
